# Supplementary material for: Presoaking with Sodium Selenite Promotes Accumulation of Polyphenols and GABA in Foxtail Millet Sprouts Under NaCl Stress
Source: Foods. 2026 May 18;15(10):1778. doi: 10.3390/foods15101778 (PMC13205534; doi:10.3390/foods15101778)
Supplement: Supplementary file 1 [file foods-15-01778-s001.zip]

Archive with 1 entries (1 files):
- foods-4305131-supplementary.pdf
